# Supplementary material for: LTBP-2 Has a Single High-Affinity Binding Site for FGF-2 and Blocks FGF-2-Induced Cell Proliferation
Source: PLoS One. 2015 Aug 11;10(8):e0135577. doi: 10.1371/journal.pone.0135577 (PMC4532469; doi:10.1371/journal.pone.0135577)
Supplement: S1 Raw Data — (ZIP) [file pone.0135577.s001.zip]

Archive with 65 entries (50 files):
- supporting information resubmission 2/
- supporting information resubmission 2/.DS_Store
- __MACOSX/
- __MACOSX/supporting information resubmission 2/
- __MACOSX/supporting information resubmission 2/._.DS_Store
- supporting information resubmission 2/Fig 2/
- supporting information resubmission 2/Fig 2/Fig 2 Raw Data.xlsx
- __MACOSX/supporting information resubmission 2/Fig 2/
- __MACOSX/supporting information resubmission 2/Fig 2/._Fig 2 Raw Data.xlsx
- supporting information resubmission 2/Fig 2/Fig 2A Raw Data.pdf
- __MACOSX/supporting information resubmission 2/Fig 2/._Fig 2A Raw Data.pdf
- supporting information resubmission 2/Fig 2/Fig 2B Raw Data.pdf
- __MACOSX/supporting information resubmission 2/Fig 2/._Fig 2B Raw Data.pdf
- __MACOSX/supporting information resubmission 2/._Fig 2
- supporting information resubmission 2/Fig 3/
- supporting information resubmission 2/Fig 3/Fig 3 Raw Data.xlsx
- __MACOSX/supporting information resubmission 2/Fig 3/
- __MACOSX/supporting information resubmission 2/Fig 3/._Fig 3 Raw Data.xlsx
- supporting information resubmission 2/Fig 3/Fig 3A Raw Data.pdf
- __MACOSX/supporting information resubmission 2/Fig 3/._Fig 3A Raw Data.pdf
- supporting information resubmission 2/Fig 3/Fig 3B Raw Data.pdf
- __MACOSX/supporting information resubmission 2/Fig 3/._Fig 3B Raw Data.pdf
- __MACOSX/supporting information resubmission 2/._Fig 3
- supporting information resubmission 2/Fig 4/
- supporting information resubmission 2/Fig 4/.DS_Store
- __MACOSX/supporting information resubmission 2/Fig 4/
- __MACOSX/supporting information resubmission 2/Fig 4/._.DS_Store
- supporting information resubmission 2/Fig 4/Fig 4.xlsx
- __MACOSX/supporting information resubmission 2/Fig 4/._Fig 4.xlsx
- supporting information resubmission 2/Fig 4/Fig 4A.pdf
- __MACOSX/supporting information resubmission 2/Fig 4/._Fig 4A.pdf
- supporting information resubmission 2/Fig 4/Fig 4B.pdf
- __MACOSX/supporting information resubmission 2/Fig 4/._Fig 4B.pdf
- supporting information resubmission 2/Fig 4/Fig 4C.pdf
- __MACOSX/supporting information resubmission 2/Fig 4/._Fig 4C.pdf
- supporting information resubmission 2/Fig 4/Fig 4D.pdf
- __MACOSX/supporting information resubmission 2/Fig 4/._Fig 4D.pdf
- supporting information resubmission 2/Fig 4/Fig 4E.pdf
- __MACOSX/supporting information resubmission 2/Fig 4/._Fig 4E.pdf
- __MACOSX/supporting information resubmission 2/._Fig 4
- supporting information resubmission 2/Fig 5/
- supporting information resubmission 2/Fig 5/Fig 5 Raw Data.xlsx
- __MACOSX/supporting information resubmission 2/Fig 5/
- __MACOSX/supporting information resubmission 2/Fig 5/._Fig 5 Raw Data.xlsx
- supporting information resubmission 2/Fig 5/Fig 5.pdf
- __MACOSX/supporting information resubmission 2/Fig 5/._Fig 5.pdf
- __MACOSX/supporting information resubmission 2/._Fig 5
- supporting information resubmission 2/Fig 6/
- supporting information resubmission 2/Fig 6/Fig 6A Raw Data.pdf
- __MACOSX/supporting information resubmission 2/Fig 6/
- __MACOSX/supporting information resubmission 2/Fig 6/._Fig 6A Raw Data.pdf
- supporting information resubmission 2/Fig 6/Fig 6A Raw Data.xlsx
- __MACOSX/supporting information resubmission 2/Fig 6/._Fig 6A Raw Data.xlsx
- supporting information resubmission 2/Fig 6/Fig 6C Raw Data.pdf
- supporting information resubmission 2/Fig 6/Fig 6C Raw Data.xlsx
- __MACOSX/supporting information resubmission 2/Fig 6/._Fig 6C Raw Data.xlsx
- supporting information resubmission 2/Fig 9/
- supporting information resubmission 2/Fig 9/.DS_Store
- __MACOSX/supporting information resubmission 2/Fig 9/
- __MACOSX/supporting information resubmission 2/Fig 9/._.DS_Store
- supporting information resubmission 2/Fig 9/Fig 9 Raw Data.pdf
- __MACOSX/supporting information resubmission 2/Fig 9/._Fig 9 Raw Data.pdf
- supporting information resubmission 2/Fig 9/Fig 9 Raw Data.xlsx
- __MACOSX/supporting information resubmission 2/Fig 9/._Fig 9 Raw Data.xlsx
- __MACOSX/supporting information resubmission 2/._Fig 9
