# Supplementary material for: LTBP-2 Has a Single High-Affinity Binding Site for FGF-2 and Blocks FGF-2-Induced Cell Proliferation
Source: PLoS One. 2015 Aug 11;10(8):e0135577. doi: 10.1371/journal.pone.0135577 (PMC4532469; doi:10.1371/journal.pone.0135577)
Supplement: S1 Raw Data — (ZIP) [file pone.0135577.s001.zip › supporting information resubmission 2/Fig 2/Fig 2 Raw Data.xlsx]

## Sheet: Fig 2A
		LTBP-2			BSA
	TGF-beta	0.254	0.259	0.265	0.223	0.239	0.253
	VEFG	0.208	0.198	0.201	0.164	0.184	0.154
	BMP-7	0.195	0.191	0.186	0.181	0.174	0.175
	BMP-4	0.397	0.39	0.381	0.187	0.175	0.168
	FGF-2	0.49	0.493	0.495	0.18	0.173	0.167

## Sheet: Fig 2B
	LTBP-2	BMP-4 +			BMP-4 -
		0.384	0.402	0.394	0.4	0.382	0.349
	LTBP-2	FGF-2 +			FGF-2 -
		0.49	0.493	0.495	0.18	0.174	0.168
