# Supplementary material for: LTBP-2 Has a Single High-Affinity Binding Site for FGF-2 and Blocks FGF-2-Induced Cell Proliferation
Source: PLoS One. 2015 Aug 11;10(8):e0135577. doi: 10.1371/journal.pone.0135577 (PMC4532469; doi:10.1371/journal.pone.0135577)
Supplement: S1 Raw Data — (ZIP) [file pone.0135577.s001.zip › supporting information resubmission 2/Fig 4/Fig 4.xlsx]

## Sheet: Fig 4A
	LTBP-2(H)	LTBP-2NT(H)	LTBP-2C(H)	LTBP-2CT(H)	BSA
	1.051	0.453	1.174	0.254	0.237
	1.011	0.447	1.114	0.256	0.216
	0.949	0.46	1.161	0.251	0.244

## Sheet: Fig 4B
	bFGF nM added	bFGF fmol per nM Bound
	0	0	0	0
	0.24	1.71	1.72	1.44
	0.31	2.2	2.11	2.27
	0.42	2.27	2.35	2.72
	0.56	3.09	2.96	3.73
	0.75	3.44	3.98	4.46
	0.99	5.29	4.14	4.48
	1.32	4.88	4.57	5.42

## Sheet: Fig 4C
	LTBP-2C(H)	LTBP-2C(H)F1	LTBP-2C(H)F2	LTBP-2C(H)F3	BSA
	1.076	0.386	1.206	0.365	0.355
	1.141	0.385	1.262	0.291	0.328
	0.925	0.388	1.229	0.434	0.371

## Sheet: Fig 4D
	bFGF added (ng/ml)	F1			F2			F3			BSA
	0	0.049	0.05	0.049	0.056	0.053	0.052	0.051	0.055	0.053	0.052	0.053	0.051
	4	0.096	0.095	0.104	0.578	0.587	0.512	0.108	0.098	0.113	0.113	0.109	0.11
	5.3	0.133	0.13	0.132	0.747	0.647	0.653	0.12	0.122	0.129	0.14	0.145	0.1425
	7.1	0.144	0.159	0.151	0.85	0.853	0.907	0.175	0.164	0.174	0.177	0.168	0.1725
	9.5	0.193	0.197	0.212	1.212	1.081	1.076	0.22	0.197	0.229	0.243	0.24	0.2415
	12.7	0.276	0.263	0.248	1.478	1.316	1.345	0.299	0.232	0.266	0.301	0.29	0.2955
	16.8	0.394	0.422	0.314	1.83	1.586	1.548	0.355	0.368	0.372	0.388	0.372	0.38
	22.5	0.452	0.505	0.517	1.871	1.992	1.864	0.564	0.427	0.471	0.502	0.528	0.515
	30	0.614	0.669	0.711	2.138	2.226	2.201	0.598	0.608	0.681	0.61	0.614	0.612

## Sheet: Fig 4E
	bFGF added (nM)	bFGF bound (fmol)
	0	0	0	0
	0.23	3.43	3.44	2.95
	0.31	4.3	3.61	3.63
	0.41	4.84	4.86	5.17
	0.55	6.84	5.89	5.87
	0.74	8.3	7.12	7.43
	0.97	10.1	8.68	8.33
	1.31	9.48	10.24	9.48
	1.74	10.73	11.32	11.25
