# Supplementary material for: LTBP-2 Has a Single High-Affinity Binding Site for FGF-2 and Blocks FGF-2-Induced Cell Proliferation
Source: PLoS One. 2015 Aug 11;10(8):e0135577. doi: 10.1371/journal.pone.0135577 (PMC4532469; doi:10.1371/journal.pone.0135577)
Supplement: S1 Raw Data — (ZIP) [file pone.0135577.s001.zip › supporting information resubmission 2/Fig 5/Fig 5 Raw Data.xlsx]

## Sheet: Sheet1
	LTBP-2C(H)	LTBP-2C(H) F1	LTBP-2C(H) F2	LTBP-2C(H) F3	BSA
	1.404	0.258	1.504	0.204	0.176
	1.35	0.183	1.481	0.177	0.154
	1.308	0.19	1.657	0.235	0.21
