# Supplementary material for: LTBP-2 Has a Single High-Affinity Binding Site for FGF-2 and Blocks FGF-2-Induced Cell Proliferation
Source: PLoS One. 2015 Aug 11;10(8):e0135577. doi: 10.1371/journal.pone.0135577 (PMC4532469; doi:10.1371/journal.pone.0135577)
Supplement: S1 Raw Data — (ZIP) [file pone.0135577.s001.zip › supporting information resubmission 2/Fig 6/Fig 6A Raw Data.xlsx]

## Sheet: Fig 6A
	FGF-2	FGF-2 + Follistatin	FGF-2 + LTBP-2 (5 fold)	FGF-2 + LTBP-2 (10fold)	FGF-2 + LTBP-2C F2 (5fold)
	0.971	1.106	0.682	0.571	0.901
	1.153	1.171	0.887	0.5	0.816
	1.081	1.298	0.597	0.451	0.866
	1.134	1.113	0.691	0.489	0.906
	1.273	1.271	0.396	0.588	0.772
	1.128	0.956	0.6	0.675	0.797
	1.286	1.136	0.589	0.539	0.805
	0.96	1.191	0.543	0.599	0.801
	FGF-2 + LTBP-2C F2 (10fold)	Follistatin	LTBP-2	LTBP-2C F2	cells only
	0.796	0.432	0.665	0.599	0.391
	0.729	0.347	0.691	0.575	0.458
	0.811	0.322	0.64	0.501	0.49
	0.849	0.413	0.605	0.554	0.555
	0.822	0.507	0.596	0.526	0.529
	0.796	0.523	0.522	0.509	0.447
	0.874	0.592	0.596	0.549	0.484
	0.862	0.558	0.547	0.475	0.433

## Sheet: Fig6C
	- LTBP-2	+ LTBP-2 FL	+ LTBP-2C F2	Control
	100	19.7869	27.0521	21.5597
	100	21.9504	27.1144	21.2431
