# Supplementary material for: LTBP-2 Has a Single High-Affinity Binding Site for FGF-2 and Blocks FGF-2-Induced Cell Proliferation
Source: PLoS One. 2015 Aug 11;10(8):e0135577. doi: 10.1371/journal.pone.0135577 (PMC4532469; doi:10.1371/journal.pone.0135577)
Supplement: S1 Raw Data — (ZIP) [file pone.0135577.s001.zip › supporting information resubmission 2/Fig 9/Fig 9 Raw Data.xlsx]

## Sheet: Sheet1
		Normal Skin
	LTBP-2	1.39452	1.59315	1.4411	1.53562	1.53836	1.51918	1.64521	1.73425	1.69178	1.8137	1.83699	1.84794
	FGF-2	2.002	1.73443	1.80178	1.58196	1.5845	1.60356	1.63786	1.6582	1.65057	1.80559	1.79288	1.78907
	Rabbit IgG	0.979452	0.976712	1.03151	0.989041	1.01507	1.00685	1.02466	0.99863	0.991781	1.00685	0.99726	0.984932
	Mouseb IgG	0.965693	1.0305	1.06989	0.950445	1.01016	0.997459	1.01144	0.950445	1.02287	1.02414	0.997459	0.972046
		Keloid
	LTBP-2	7.80502	7.68757	7.67275	5.95439	5.91448	6.79818	7.97834	8.00456	8.12315	8.23375	7.96693	8.11745
	FGF-2	8.13167	7.61684	7.619	5.87307	6.20641	6.8102	7.73903	7.97628	7.57414	8.13049	7.50771	7.70463
	Rabbit IgG	1.02052	1.12315	1.31357	1.10034	1.16762	1.06271	0.868871	0.849487	0.899658	0.849487	0.870011	0.875713
	Mouseb IgG	1.12218	1.07473	1.14947	1.13167	1.09253	1.14116	0.836299	0.930012	0.864769	0.8707	0.907473	0.879004
